# Supplementary material for: Effects of Climatic Change on the Potential Distribution of Lycoriella Species (Diptera: Sciaridae) of Economic Importance
Source: Insects. 2021 Sep 15;12(9):831. doi: 10.3390/insects12090831 (PMC8471568; doi:10.3390/insects12090831)
Supplement: Supplementary file 1 [file insects-12-00831-s001.zip]

Archive with 1 entries (1 files):
- insects-1313012-supplementary.pdf
